# Supplementary material for: Asoprisnil as a Novel Ligand Interacting with Stress-Associated Glucocorticoid Receptor
Source: Biomedicines. 2024 Nov 30;12(12):2745. doi: 10.3390/biomedicines12122745 (PMC11726916; doi:10.3390/biomedicines12122745)
Supplement: Supplementary file 1 [file biomedicines-12-02745-s001.zip]

Archive with 1 entries (1 files):
- biomedicines-3318345-supplementary.pdf
